# Supplementary material for: Vestibular Nuclei: A New Neural Stem Cell Niche?
Source: Cells. 2022 Nov 14;11(22):3598. doi: 10.3390/cells11223598 (PMC9688605; doi:10.3390/cells11223598)
Supplement: Supplementary file 1 [file cells-11-03598-s001.zip]

Archive with 1 entries (1 files):
- cells-1971116-supplementary.pdf
